# Supplementary material for: Measure of synonymous codon usage diversity among genes in bacteria
Source: BMC Bioinformatics. 2009 Jun 1;10:167. doi: 10.1186/1471-2105-10-167 (PMC2697163; doi:10.1186/1471-2105-10-167)
Supplement: Additional file 1 — Supplemental Table S1. Statistics for the 268 bacterial genomes tested. [file 1471-2105-10-167-S1.xls]

## Sheet: Supplemental_Table_S1
Supplemental Table S1. Statistics for the 268 bacterial genomes tested.
ACCESSION	Bacterial strain	%GC	GCSI	tRNA	SD-ENC	SD-GC3	Dmean
NC_009925	Acaryochloris marina MBIC11017	47.3	0.0394721	69	3.80167	0.0651968	0.6157
NC_010163	Acholeplasma laidlawii PG-8A	31.9	0.262159	34	3.20174	0.0305037	0.2315
NC_009484	Acidiphilium cryptum JF-5	68	0.0382936	47	5.56559	0.0799551	0.2237
NC_008009	Acidobacteria bacterium Ellin345	58.4	0.0305166	47	5.99738	0.0595368	0.3787
NC_008578	Acidothermus cellulolyticus 11B	66.9	0.0743556	46	4.45516	0.0563113	0.2635
NC_008752	Acidovorax avenae subsp citrulli AAC00-1	68.5	0.0541141	53	6.03968	0.0821989	0.1857
NC_009085	Acinetobacter baumannii ATCC 17978	38.9	0.172583	69	4.67368	0.0504389	0.3974
NC_009053	Actinobacillus pleuropneumoniae L20	41.3	0.132666	62	4.88611	0.0536413	0.4161
NC_009348	Aeromonas salmonicida subsp salmonicida A449	58.5	0.123994	110	5.688	0.0993485	0.3541
NC_000854	Aeropyrum pernix K1	56.3	0.0395449	47	5.68789	0.102957	0.4011
NC_003062	Agrobacterium tumefaciens str C58	59.4	0.0945241	41	4.72022	0.0476654	0.2837
NC_010655	Akkermansia muciniphila ATCC BAA-835	55.8	0.303729	53	4.75665	0.0803605	0.3766
NC_008260	Alcanivorax borkumensis SK2	54.7	0.436927	42	4.97786	0.0673041	0.4958
NC_008340	Alkalilimnicola ehrlichei MLHE-1	67.5	0.127285	48	5.17937	0.0675811	0.1893
NC_009922	Alkaliphilus oremlandii OhILAs	36.3	0.508956	86	4.95223	0.0609418	0.441
NC_007413	Anabaena variabilis ATCC 29413	41.4	0.0105059	47	3.85293	0.059924	0.4988
NC_007760	Anaeromyxobacter dehalogenans 2CP-C	74.9	0.039065	49	3.69927	0.050189	0.09
NC_007797	Anaplasma phagocytophilum HZ	41.6	0.227555	37	4.09724	0.0415168	0.5496
NC_000918	Aquifex aeolicus VF5	43.5	0.0174163	44	3.63152	0.060925	0.4382
NC_000917	Archaeoglobus fulgidus DSM 4304	48.6	0.0195585	46	3.40724	0.0650056	0.4554
NC_009850	Arcobacter butzleri RM4018	27	0.149403	54	2.07694	0.0222477	0.1464
NC_008711	Arthrobacter aurescens TC1	62.3	0.0314921	54	5.85221	0.0570221	0.3129
NC_007716	Aster yellows witches -broom phytoplasma AYWB	26.9	0.0424146	31	3.868	0.050215	0.2785
NC_008702	Azoarcus sp BH72	67.9	0.10637	56	5.10486	0.0602869	0.1603
NC_009937	Azorhizobium caulinodans ORS 571	67.3	0.0506767	53	4.37177	0.0550372	0.1773
NC_000964	Bacillus subtilis subsp subtilis str 168	43.5	0.261037	86	4.13859	0.0708126	0.6023
NC_006347	Bacteroides fragilis YCH46	43.3	0.219468	74	4.36352	0.101097	0.6589
NC_005955	Bartonella quintana str Toulouse	38.8	0.363731	42	3.51907	0.0381218	0.3621
NC_007984	Baumannia cicadellinicola str Hc (Homalodisca coagulata)	33.2	0.0210369	39	3.18638	0.0365823	0.2067
NC_005363	Bdellovibrio bacteriovorus HD100	50.6	0.233048	36	4.33993	0.0548859	0.4748
NC_010581	Beijerinckia indica subsp indica ATCC 9039	57.1	0.125887	52	5.35304	0.072461	0.3927
NC_008618	Bifidobacterium adolescentis ATCC 15703	59.2	0.0229137	54	7.47886	0.108456	0.3697
NC_002928	Bordetella parapertussis 12822	68.1	0.127515	54	4.21605	0.0550064	0.1636
NC_001318	Borrelia burgdorferi B31	28.6	0.419503	31	2.34721	0.0226492	0.2717
NC_009445	Bradyrhizobium sp ORS278	65.5	0.0420481	50	4.83428	0.0592837	0.1801
NC_006932	Brucella abortus bv 1 str 9-941	57.2	0.119565	41	5.44377	0.0604194	0.3403
NC_004061	Buchnera aphidicola str Sg (Schizaphis graminum)	25.3	0.107367	32	2.17446	0.0177561	0.1947
NC_010804	Burkholderia multivorans ATCC 17616	66.9	0.0913369	59	5.31197	0.0698461	0.1639
NC_009437	Caldicellulosiruptor saccharolyticus DSM 8903	35.3	0.423693	46	3.27043	0.0475142	0.3533
NC_009954	Caldivirga maquilingensis IC-167	43.1	0.031754	42	3.25368	0.0493958	0.372
NC_003912	Campylobacter jejuni RM1221	30.3	0.239902	44	3.00523	0.0306211	0.254
NC_010830	Candidatus Amoebophilus asiaticus 5a2	35	0.109413	35	3.43101	0.0432018	0.3293
NC_009943	Desulfococcus oleovorans Hxd3	56.2	0.0818547	47	6.00519	0.103596	0.3417
NC_007503	Carboxydothermus hydrogenoformans Z-2901	42	0.489916	50	3.45693	0.0745116	0.5272
NC_010338	Caulobacter sp K31	67.5	0.0314959	49	5.40904	0.0657405	0.1727
NC_010995	Cellvibrio japonicus Ueda107	52	0.232821	48	5.03583	0.0959906	0.4919
NC_000117	Chlamydia trachomatis D/UW-3/CX	41.3	0.381695	37	3.33295	0.0350638	0.4492
NC_000922	Chlamydophila pneumoniae CWL029	40.6	0.229344	38	3.51992	0.0418789	0.4809
NC_011027	Chlorobaculum parvum NCIB 8327	55.8	0.144905	49	6.20432	0.109246	0.4113
NC_008639	Chlorobium phaeobacteroides DSM 266	48.4	0.258963	47	4.03576	0.081402	0.6439
NC_010175	Chloroflexus aurantiacus J-10-fl	56.7	0.0585771	49	3.99961	0.0668665	0.4697
NC_011026	Chloroherpeton thalassium ATCC 35110	45	0.113444	44	4.33162	0.0869296	0.5212
NC_005085	Chromobacterium violaceum ATCC 12472	64.8	0.189948	98	6.11353	0.0974765	0.2257
NC_007963	Chromohalobacter salexigens DSM 3043	63.9	0.193157	69	5.39343	0.0855026	0.2634
NC_009792	Citrobacter koseri ATCC BAA-895	53.8	0.155915	81	5.39861	0.0805547	0.4086
NC_010407	Clavibacter michiganensis subsp sepedonicus	72.6	0.021657	45	5.35162	0.0718912	0.1434
NC_003366	Clostridium perfringens str 13	28.6	0.715276	96	2.32688	0.0270423	0.1708
NC_003910	Colwellia psychrerythraea 34H	38	0.135548	88	4.54462	0.0402175	0.3709
NC_004369	Corynebacterium efficiens YS-314	63.1	0.0361363	55	6.65376	0.0789967	0.2874
NC_002971	Coxiella burnetii RSA 493	42.7	0.148531	42	3.60502	0.0576907	0.5647
NC_010528	Cupriavidus taiwanensis	67.5	0.04649	57	4.5607	0.0530756	0.142
NC_010546	Cyanothece sp ATCC 51142	37.9	0.00636239	43	4.12668	0.0705027	0.3673
NC_008255	Cytophaga hutchinsonii ATCC 33406	38.8	0.124349	39	3.89449	0.0574693	0.4768
NC_007298	Dechloromonas aromatica RCB	59.2	0.180258	64	7.16095	0.0906052	0.3744
NC_002936	Dehalococcoides ethenogenes 195	48.9	0.109691	46	3.83583	0.0598434	0.4838
NC_001263	Deinococcus radiodurans R1	67	0.00644001	48	5.15385	0.0696928	0.224
NC_010002	Delftia acidovorans SPH-1	66.5	0.0634765	80	6.07939	0.0857591	0.2003
NC_007907	Desulfitobacterium hafniense Y51	47.4	0.344073	59	4.24806	0.0823063	0.5904
NC_006138	Desulfotalea psychrophila LSv54	46.8	0.261722	64	4.35958	0.0809405	0.6459
NC_009253	Desulfotomaculum reducens MI-1	42.3	0.302803	71	3.95604	0.0676784	0.5851
NC_002937	Desulfovibrio vulgaris subsp vulgaris str Hildenborough	63.1	0.188249	68	5.78787	0.0767785	0.2893
NC_009446	Dichelobacter nodosus VCS1703A	44.4	0.145413	45	3.48986	0.0644989	0.3768
NC_009952	Dinoroseobacter shibae DFL 12	66	0.0544121	44	5.22592	0.0681466	0.2298
NC_007799	Ehrlichia chaffeensis str Arkansas	30.1	0.521297	37	3.11558	0.0286443	0.2422
NC_010644	Elusimicrobium minutum Pei191	40	0.163404	45	3.14261	0.0403832	0.4214
NC_009436	Enterobacter sp 638	53	0.0937896	84	5.39807	0.0791026	0.4296
NC_004668	Enterococcus faecalis V583	37.5	0.352489	68	4.31126	0.0594722	0.405
NC_004547	Pectobacterium atrosepticum SCRI1043	51	0.23119	76	4.74437	0.0829077	0.5183
NC_010694	Erwinia tasmaniensis	53.7	0.111619	81	5.32766	0.0882355	0.4265
NC_007722	Erythrobacter litoralis HTCC2594	63.1	0.0272647	44	5.16879	0.0595625	0.2385
NC_000913	Escherichia coli str K12 substr MG1655	50.8	0.0953136	89	5.43206	0.078707	0.4658
NC_010556	Exiguobacterium sibiricum 255-15	47.7	0.258453	69	4.19009	0.0745874	0.4765
NC_009718	Fervidobacterium nodosum Rt17-B1	35	0.0914736	50	3.49056	0.0433025	0.3608
NC_010376	Finegoldia magna ATCC 29328	32.3	0.389214	48	4.19189	0.0720887	0.337
NC_009441	Flavobacterium johnsoniae UW101	34.1	0.10059	62	4.75235	0.0691439	0.3875
NC_010336	Francisella philomiragia subsp philomiragia ATCC 25017	32.6	0.289679	39	3.00883	0.0301666	0.2406
NC_008278	Frankia alni ACN14a	72.8	0.03937	46	4.08261	0.0571975	0.1378
NC_003454	Fusobacterium nucleatum subsp nucleatum ATCC 25586	27.2	0.185701	47	1.92856	0.0221502	0.142
NC_006510	Geobacillus kaustophilus HTA426	52.1	0.333239	87	5.06865	0.101995	0.4312
NC_009483	Geobacter uraniireducens Rf4	54.2	0.0960981	49	6.25822	0.115259	0.5202
NC_005125	Gloeobacter violaceus PCC 7421	62	0.00608323	45	5.61374	0.0826681	0.3089
NC_010125	Gluconacetobacter diazotrophicus PAl 5	66.4	0.0639799	55	6.46425	0.0913563	0.2441
NC_006677	Gluconobacter oxydans 621H	61.1	0.204541	50	5.34879	0.0729039	0.3628
NC_008571	Gramella forsetii KT0803	36.6	0.126472	44	4.04297	0.043506	0.4315
NC_008343	Granulibacter bethesdensis CGDNIH1	59.1	0.196395	52	4.83039	0.0751403	0.3962
NC_000907	Haemophilus influenzae Rd KW20	38.1	0.0731645	58	4.49444	0.0526635	0.3684
NC_007645	Hahella chejuensis KCTC 2396	53.9	0.319453	67	5.52265	0.0921821	0.5119
NC_006396	Haloarcula marismortui ATCC 43049	62.4	0.00725559	48	5.1996	0.0778029	0.2869
NC_010364	Halobacterium salinarum R1	68	0.109845	47	5.07765	0.075796	0.1969
NC_008212	Haloquadratum walsbyi DSM 16790	47.9	0.0253724	44	3.8367	0.0795884	0.5079
NC_008789	Halorhodospira halophila SL1	68	0.157035	46	5.60435	0.0755685	0.1945
NC_000915	Helicobacter pylori 26695	38.9	0.109807	36	2.99106	0.0485187	0.377
NC_010337	Heliobacterium modesticaldum Ice1	57	0.0507514	104	6.01269	0.102762	0.4237
NC_009138	Herminiimonas arsenicoxydans	54.3	0.183858	45	5.57281	0.0811004	0.4357
NC_009972	Herpetosiphon aurantiacus ATCC 23779	50.7	0.0358955	51	3.70747	0.0670861	0.3848
NC_008818	Hyperthermus butylicus DSM 5456	53.7	0.0239088	46	4.97547	0.0850965	0.524
NC_008358	Hyphomonas neptunium ATCC 15444	61.9	0.0634356	43	5.99419	0.0687119	0.335
NC_006512	Idiomarina loihiensis L2TR	47	0.179679	56	4.41743	0.0561286	0.5609
NC_009776	Ignicoccus hospitalis KIN4/I	56.5	0.0256446	44	5.22928	0.0638491	0.2774
NC_007802	Jannaschia sp CCS1	62.3	0.0936066	42	5.03258	0.0627684	0.3184
NC_009659	Janthinobacterium sp Marseille	54.2	0.180886	46	5.5731	0.079308	0.4427
NC_009664	Kineococcus radiotolerans SRS30216	74.4	0.0262156	49	3.19816	0.0481406	0.1248
NC_009648	Klebsiella pneumoniae subsp pneumoniae MGH 78578	57.5	0.13226	86	5.14618	0.0944986	0.3212
NC_010617	Kocuria rhizophila DC2201	71.2	0.0259193	46	4.11601	0.0570939	0.1128
NC_005362	Lactobacillus johnsonii NCC 533	34.6	0.390666	79	4.1416	0.0351661	0.3057
NC_002662	Lactococcus lactis subsp lactis Il1403	35.3	0.301056	61	4.57615	0.0471342	0.3542
NC_008011	Lawsonia intracellularis PHE/MN1-00	33.3	0.249154	43	3.15658	0.0459412	0.2227
NC_006368	Legionella pneumophila str Paris	38.4	0.202584	43	3.35183	0.0421948	0.4565
NC_006087	Leifsonia xyli subsp xyli str CTCB07	67.7	0.0185494	45	4.69461	0.0629681	0.1985
NC_008508	Leptospira borgpetersenii serovar Hardjo-bovis L550	40.2	0.153643	37	3.31437	0.0541602	0.5145
NC_010524	Leptothrix cholodnii SP-6	68.9	0.0302148	50	4.43823	0.0636314	0.1309
NC_010471	Leuconostoc citreum KM20	39	0.368573	70	3.9938	0.0288533	0.3307
NC_008555	Listeria welshimeri serovar 6b str SLCC5334	36.4	0.291339	66	4.13414	0.0405962	0.3632
NC_010382	Lysinibacillus sphaericus C3-41	37.3	0.326027	85	4.95233	0.0425637	0.4067
NC_008576	Magnetococcus sp MC-1	54.2	0.219936	45	5.08591	0.068178	0.4725
NC_007626	Magnetospirillum magneticum AMB-1	65.1	0.0632111	46	5.71618	0.0680134	0.1965
NC_006300	Mannheimia succiniciproducens MBEL55E	42.5	0.16722	60	4.17509	0.0641707	0.4496
NC_008347	Maricaulis maris MCS10	62.7	0.0936473	45	5.5369	0.0597027	0.2795
NC_008740	Marinobacter aquaeolei VT8	57.3	0.193141	51	6.39426	0.0711766	0.4165
NC_009654	Marinomonas sp MWYL1	42.6	0.367837	83	4.41103	0.0589742	0.5491
NC_006055	Mesoplasma florum L1	27	0.328064	29	1.85726	0.0226977	0.1607
NC_002678	Mesorhizobium loti MAFF303099	62.7	0.04962	50	6.33182	0.0730484	0.2554
NC_009440	Metallosphaera sedula DSM 5348	46.2	0.0505386	42	3.54556	0.0789778	0.5613
NC_009515	Methanobrevibacter smithii ATCC 35061	31	0.301082	34	3.24528	0.0386955	0.2775
NC_000909	Methanocaldococcus jannaschii DSM 2661	31.4	0.0863646	37	2.63857	0.0348815	0.2299
NC_007955	Methanococcoides burtonii DSM 6242	40.8	0.0430828	49	4.14339	0.072665	0.5876
NC_009635	Methanococcus aeolicus Nankai-3	30	0.0707114	37	3.06715	0.0277205	0.2621
NC_008942	Methanocorpusculum labreanum Z	50	0.0170671	52	4.9774	0.0968535	0.5675
NC_009051	Methanoculleus marisnigri JR1	62.1	0.0202131	48	5.91405	0.0945229	0.2675
NC_003551	Methanopyrus kandleri AV19	61.2	0.0225994	35	6.22555	0.0894714	0.375
NC_008553	Methanosaeta thermophila PT	53.5	0.0282902	44	3.64488	0.0629061	0.3956
NC_003901	Methanosarcina mazei Go1	41.5	0.0145116	57	3.67295	0.0757609	0.5406
NC_007681	Methanosphaera stadtmanae DSM 3091	27.6	0.0859734	40	2.17283	0.0284585	0.1831
NC_007796	Methanospirillum hungatei JF-1	45.1	0.0268368	51	3.34271	0.0810046	0.537
NC_000916	Methanothermobacter thermautotrophicus str Delta H	49.5	0.0447586	39	3.90833	0.0731938	0.4027
NC_010794	Methylacidiphilum infernorum V4	45.5	0.191878	46	3.20384	0.0730772	0.5798
NC_008825	Methylibium petroleiphilum PM1	69.2	0.0452905	42	4.7676	0.0599125	0.1306
NC_007947	Methylobacillus flagellatus KT	55.7	0.233282	46	5.18887	0.0882081	0.4441
NC_010172	Methylobacterium extorquens PA1	68.2	0.0119348	58	4.95695	0.0678597	0.1763
NC_002977	Methylococcus capsulatus str Bath	63.6	0.159898	46	4.93476	0.0604297	0.2459
NC_010296	Microcystis aeruginosa NIES-843	42.3	0.00920092	42	3.96752	0.0842505	0.559
NC_007644	Moorella thermoacetica ATCC 39073	55.8	0.131619	51	5.4004	0.102855	0.4311
NC_000962	Mycobacterium tuberculosis H37Rv	65.6	0.072528	45	4.56985	0.0537424	0.2579
NC_000908	Mycoplasma genitalium G37	31.7	0.0858175	36	3.50093	0.0584628	0.2631
NC_008095	Myxococcus xanthus DK 1622	68.9	0.131882	65	4.67868	0.059074	0.1696
NC_005213	Nanoarchaeum equitans Kin4-M	31.6	0.0340067	43	2.86114	0.0230062	0.2856
NC_007426	Natronomonas pharaonis DSM 2160	63.4	0.0267757	46	4.84873	0.0612966	0.246
NC_003116	Neisseria meningitidis Z2491	51.8	0.133025	58	5.68311	0.0969939	0.4557
NC_007798	Neorickettsia sennetsu str Miyayama	41.1	0.202663	33	3.5563	0.0345584	0.5686
NC_009662	Nitratiruptor sp SB155-2	39.7	0.215832	45	4.23394	0.0559185	0.543
NC_007964	Nitrobacter hamburgensis X14	61.7	0.0599876	55	6.12442	0.0773827	0.2925
NC_007484	Nitrosococcus oceani ATCC 19707	50.3	0.262806	45	4.13066	0.0792466	0.6419
NC_008344	Nitrosomonas eutropha C91	48.5	0.165069	41	3.9132	0.0819672	0.6301
NC_010085	Nitrosopumilus maritimus SCM1	34.2	0.0456277	38	3.72331	0.0465727	0.2726
NC_007614	Nitrosospira multiformis ATCC 25196	53.9	0.0750858	43	4.30029	0.0632465	0.533
NC_006361	Nocardia farcinica IFM 10152	70.8	0.021004	53	3.99094	0.0510127	0.1474
NC_008699	Nocardioides sp JS614	71.7	0.0115707	46	4.42186	0.0611547	0.1143
NC_010628	Nostoc punctiforme PCC 73102	41.4	0.00469262	88	3.96234	0.0630547	0.5225
NC_007794	Novosphingobium aromaticivorans DSM 12444	65.2	0.0443402	57	5.40715	0.0597473	0.2202
NC_004193	Oceanobacillus iheyensis HTE831	35.7	0.328889	69	3.89741	0.0420041	0.3391
NC_009667	Ochrobactrum anthropi ATCC 49188	56.1	0.103363	42	6.14703	0.0681261	0.4056
NC_008528	Oenococcus oeni PSU-1	37.9	0.199557	43	3.86712	0.0457154	0.4564
NC_005303	Onion yellows phytoplasma OY-M	27.7	0.0429895	32	4.37523	0.0614078	0.3097
NC_010571	Opitutus terrae PB90-1	65.3	0.249932	65	4.72606	0.0569407	0.2231
NC_010793	Orientia tsutsugamushi str Ikeda	30.5	0.0752734	34	3.5461	0.0406519	0.2495
NC_009615	Parabacteroides distasonis ATCC 8503	45.1	0.228911	83	4.83494	0.109274	0.6426
NC_008686	Paracoccus denitrificans PD1222	66.7	0.0471194	43	5.52495	0.0685408	0.1955
NC_009719	Parvibaculum lavamentivorans DS-1	62.3	0.0777276	45	6.08319	0.070966	0.2916
NC_002663	Pasteurella multocida subsp multocida str Pm70	40.4	0.125709	57	4.24648	0.0465812	0.3926
NC_008525	Pediococcus pentosaceus ATCC 25745	37.4	0.386276	55	4.57715	0.0503151	0.4048
NC_007498	Pelobacter carbinolicus DSM 2380	55.1	0.282761	54	5.51476	0.0855533	0.4598
NC_011060	Pelodictyon phaeoclathratiforme BU-1	48.1	0.161509	49	4.07686	0.0852309	0.6503
NC_009454	Pelotomaculum thermopropionicum SI	53	0.243619	51	5.56908	0.112283	0.481
NC_010003	Petrotoga mobilis SJ95	34.1	0.0818105	48	3.26051	0.0375169	0.332
NC_006370	Photobacterium profundum SS9	42	0.220639	145	4.74159	0.0498275	0.5044
NC_005126	Photorhabdus luminescens subsp laumondii TTO1	42.8	0.275366	85	4.36484	0.0852856	0.5897
NC_005877	Picrophilus torridus DSM 9790	36	0.0316971	44	2.89673	0.0516934	0.2934
NC_007948	Polaromonas sp JS666	62.5	0.0681873	44	6.06416	0.0734255	0.2752
NC_009379	Polynucleobacter sp QLW-P1DMWA-1	44.8	0.185611	38	4.18566	0.0381873	0.5222
NC_002950	Porphyromonas gingivalis W83	48.3	0.0410768	53	4.24292	0.0839365	0.6511
NC_008820	Prochlorococcus marinus str MIT 9303	50	0.153839	43	3.58705	0.0923697	0.6999
NC_006085	Propionibacterium acnes KPA171202	60	0.158543	45	5.66495	0.0669867	0.4477
NC_009337	Prosthecochloris vibrioformis DSM 265	53	0.243404	45	4.3905	0.0653715	0.5852
NC_007481	Pseudoalteromonas haloplanktis TAC125	40.2	0.163957	106	3.79641	0.0402259	0.3879
NC_002516	Pseudomonas aeruginosa PAO1	66.6	0.107576	63	4.51605	0.0621375	0.1499
NC_007969	Psychrobacter cryohalolentis K5	42.3	0.100609	48	4.01529	0.0477969	0.4545
NC_008709	Psychromonas ingrahamii 37	40.1	0.143741	86	4.22013	0.0590747	0.5022
NC_003364	Pyrobaculum aerophilum str IM2	51.4	0.0375574	42	4.05669	0.0845126	0.5643
NC_003413	Pyrococcus furiosus DSM 3638	40.8	0.0246684	46	3.26535	0.0733391	0.4889
NC_003295	Ralstonia solanacearum GMI1000	67	0.0809476	54	5.98524	0.0750386	0.1797
NC_010168	Renibacterium salmoninarum ATCC 33209	56.3	0.115875	45	4.22776	0.0485122	0.5644
NC_010994	Rhizobium etli CIAT 652	61.7	0.0553242	51	5.62684	0.0603228	0.2525
NC_007493	Rhodobacter sphaeroides 2 4 1	69	0.0510617	42	3.73964	0.0518275	0.1619
NC_008268	Rhodococcus sp RHA1	67.5	0.0543582	50	4.34567	0.0547985	0.1889
NC_007908	Rhodoferax ferrireducens T118	59.9	0.0619597	44	5.95576	0.0775867	0.3361
NC_005027	Rhodopirellula baltica SH 1	55.4	0.165525	76	4.08661	0.0464317	0.4574
NC_005296	Rhodopseudomonas palustris CGA009	65	0.0795384	49	4.87772	0.0587723	0.1905
NC_007643	Rhodospirillum rubrum ATCC 11170	65.4	0.1079	55	4.49057	0.0583491	0.2113
NC_000963	Rickettsia prowazekii str Madrid E	29	0.173534	33	2.72739	0.0260214	0.2199
NC_009523	Roseiflexus sp RS-1	60.4	0.0159767	48	4.25848	0.0689907	0.3661
NC_008209	Roseobacter denitrificans OCh 114	59	0.104246	38	4.19332	0.0492659	0.3481
NC_008148	Rubrobacter xylanophilus DSM 9941	70.5	0.0653815	46	5.74092	0.0892326	0.1722
NC_007912	Saccharophagus degradans 2-40	45.8	0.363007	41	4.9557	0.0570899	0.5379
NC_009142	Saccharopolyspora erythraea NRRL 2338	71.1	0.0691063	50	3.4037	0.0465943	0.1131
NC_007677	Salinibacter ruber DSM 13855	66.2	0.114253	44	5.46048	0.0767655	0.2124
NC_009380	Salinispora tropica CNB-440	69.5	0.094398	50	4.09405	0.0519878	0.1815
NC_006905	Salmonella enterica subsp enterica serovar Choleraesuis str	52.2	0.152399	85	5.40768	0.0837303	0.4571
NC_009832	Serratia proteamaculans 568	55.1	0.185967	85	5.18774	0.0789315	0.374
NC_009901	Shewanella pealeana ATCC 700345	44.7	0.255639	143	4.78234	0.0590842	0.5991
NC_008258	Shigella flexneri 5 str 8401	50.9	0.0576624	97	5.38705	0.0717966	0.499
NC_008044	Silicibacter sp TM1040	60.4	0.124377	40	4.96451	0.0531535	0.3454
NC_003047	Sinorhizobium meliloti 1021	62.7	0.0540541	52	4.68977	0.0514325	0.224
NC_007712	Sodalis glossinidius str morsitans	54.7	0.113525	69	5.65572	0.0875373	0.44
NC_008536	Solibacter usitatus Ellin6076	61.9	0.020172	52	6.00808	0.0592614	0.3125
NC_010162	Sorangium cellulosum So ce 56	71.4	0.0295287	60	4.35164	0.0588499	0.1274
NC_009511	Sphingomonas wittichii RW1	68.4	0.0474323	48	4.10501	0.060019	0.1466
NC_008048	Sphingopyxis alaskensis RB2256	65.5	0.0500269	45	4.63071	0.0564548	0.2084
NC_009782	Staphylococcus aureus subsp aureus Mu3	32.9	0.351458	61	3.81378	0.0371733	0.2725
NC_009033	Staphylothermus marinus F1	35.7	0.0934844	40	2.98925	0.0346552	0.3416
NC_011071	Stenotrophomonas maltophilia R551-3	66.3	0.0820576	73	5.18053	0.0555018	0.1716
NC_004606	Streptococcus pyogenes SSI-1	38.6	0.296825	57	5.08415	0.0588507	0.458
NC_003155	Streptomyces avermitilis MA-4680	70.7	0.0127689	68	3.53155	0.0455201	0.1449
NC_003106	Sulfolobus tokodaii str 7	32.8	0.0334009	46	4.02233	0.0756554	0.3185
NC_010730	Sulfurihydrogenibium sp YO3AOP1	32	0.046902	40	2.62604	0.0315693	0.2386
NC_007575	Sulfurimonas denitrificans DSM 1251	34.5	0.145862	45	3.4151	0.0414712	0.2815
NC_009663	Sulfurovum sp NBC37-1	43.9	0.199862	44	4.51472	0.0990757	0.6447
NC_006177	Symbiobacterium thermophilum IAM 14863	68.7	0.125169	98	5.1121	0.0711622	0.1525
NC_007516	Synechococcus sp CC9605	59.2	0.0632533	45	5.77601	0.112754	0.4538
NC_000911	Synechocystis sp PCC 6803	47.7	0.0087268	43	3.70776	0.0798887	0.4994
NC_008554	Syntrophobacter fumaroxidans MPOB	59.9	0.0617809	51	4.4525	0.0644483	0.3165
NC_008346	Syntrophomonas wolfei subsp wolfei str Goettingen	44.9	0.267231	46	3.83912	0.074038	0.5789
NC_007759	Syntrophus aciditrophicus SB	51.5	0.11659	48	4.96345	0.096477	0.536
NC_010321	Thermoanaerobacter pseudethanolicus ATCC 33223	34.5	0.569908	56	3.63312	0.0539082	0.3327
NC_007333	Thermobifida fusca YX	67.5	0.0194143	52	4.7746	0.0600376	0.2235
NC_006624	Thermococcus kodakarensis KOD1	52	0.023178	46	6.07349	0.0951866	0.4563
NC_008698	Thermofilum pendens Hrk 5	57.7	0.0349869	32	6.51607	0.098251	0.3522
NC_002578	Thermoplasma acidophilum DSM 1728	46	0.0457256	45	3.68641	0.0750769	0.4967
NC_010525	Thermoproteus neutrophilus V24Sta	59.9	0.0248613	38	5.39497	0.0892939	0.3359
NC_009616	Thermosipho melanesiensis BI429	31.4	0.282399	50	2.85393	0.0334738	0.2687
NC_004113	Thermosynechococcus elongatus BP-1	53.9	0.00783156	42	3.91422	0.0472921	0.4534
NC_000853	Thermotoga maritima MSB8	46.2	0.0779584	46	3.50838	0.0627823	0.4769
NC_006461	Thermus thermophilus HB8	69.5	0.0402703	47	3.3632	0.045756	0.12
NC_007404	Thiobacillus denitrificans ATCC 25259	66.1	0.0410657	43	5.51926	0.0686353	0.1916
NC_007520	Thiomicrospira crunogena XCL-2	43.1	0.381508	43	4.11472	0.0591477	0.5509
NC_000919	Treponema pallidum subsp pallidum str Nichols	52.8	0.305858	45	3.41709	0.067228	0.638
NC_008312	Trichodesmium erythraeum IMS101	34.1	0.0118709	38	4.45053	0.059302	0.3387
NC_004551	Tropheryma whipplei TW08/27	46.3	0.0479951	51	3.2579	0.0396511	0.6381
NC_010503	Ureaplasma parvum serovar 3 str ATCC 27815	25.5	0.137355	27	2.02217	0.0191778	0.1723
NC_008786	Verminephrobacter eiseniae EF01-2	65.3	0.0128865	47	6.15357	0.0830577	0.2494
NC_002505	Vibrio cholerae O1 biovar eltor str N16961	47.7	0.201008	94	4.80235	0.0632671	0.5427
NC_004344	Wigglesworthia glossinidia endosymbiont of Glossina brevipalpis	22.5	0.0750465	34	1.78775	0.0171114	0.126
NC_002978	Wolbachia endosymbiont of Drosophila melanogaster	35.2	0.0575485	34	3.64527	0.0329902	0.3392
NC_005090	Wolinella succinogenes DSM 1740	48.5	0.273188	40	3.56293	0.0609962	0.4911
NC_009720	Xanthobacter autotrophicus Py2	67.5	0.0465236	51	5.29889	0.0681032	0.1892
NC_007086	Xanthomonas campestris pv campestris str 8004	65	0.0801098	54	6.61002	0.0824404	0.2323
NC_002488	Xylella fastidiosa 9a5c	52.7	0.325607	49	5.98648	0.0987833	0.673
NC_010159	Yersinia pestis Angola	47.6	0.0452674	70	4.17121	0.0668984	0.5684
NC_006526	Zymomonas mobilis subsp mobilis ZM4	46.3	0.144379	51	4.14756	0.0627597	0.506
